# Supplementary material for: Novel computed tomography-based tools reliably quantify plant reproductive investment
Source: J Exp Bot. 2017 Dec 23;69(3):525–35. doi: 10.1093/jxb/erx405 (PMC5853293; doi:10.1093/jxb/erx405)
Supplement: Supplementary Table S1 [file erx405_suppl_supplementary_table_s1.xlsx]

## Sheet: Sheet1
Table S1: Details of the species collected species, locality, collection date, breeding strategy, pollinators, and permits.
Species	Collection locality	Collection date	Rewarding/ Deceptive	Pollinators	Permit /holder
Anacamptis morio	Lobau, Lower Austria	May 13th 2013	deceptive	Hymenoptera	RU5-BE-951/001-2013
	N: 48°9'29.19"				BD2-N-201/024-2013
	O: 16°33'52.48"				Yannick M. Staedler
Anacamptis pyramidalis	Lilienfeld, Lower Austria	June 20th 2013	deceptive	Lepidoptera, (Hymenoptera)	RU5-BE-951/001-2013
	N: 48°0'2.34",				BD2-N-201/024-2013
	O: 15°35'47.52"				Yannick M. Staedler
Dactylorhiza incarnata	Lower Austria	June 5th 2013	deceptive	Hymenoptera	RU5-BE-951/001-2013
					BD2-N-201/024-2013
					Yannick M. Staedler
Dactylorhiza fuchsii	Lilienfeld, Lower Austria	June 13th 2013	rewarding	Coleoptera; also: Diptera, Hymenoptera	RU5-BE-951/001-2013
	N: 48°0'3.78"				BD2-N-201/024-2013
	O: 15°35'47.16"				Yannick M. Staedler
Dactylorhiza majalis	Lower Austria	June 5th 2013	deceptive	Hymenoptera	RU5-BE-951/001-2013
					BD2-N-201/024-2013
					Yannick M. Staedler
Dactylorhiza viridis	Rax, Lower Austria	June 19th 2013	rewarding	Coleoptera, Hymenoptera	RU5-BE-951/001-2013
	N: 47°43'06"				BD2-N-201/024-2013
	O: 15°46'26"				Yannick M. Staedler
Orchis militaris	Lobau, Lower Austria	May 13th 2013	deceptive	Hymenoptera	RU5-BE-951/001-2013
	N: 48°9'29.15"				BD2-N-201/024-2013
	O: 16°33'52.50"				Yannick M. Staedler
Platanthera bifolia	Lilienfeld, Lower Austria	June 20th 2013	rewarding	Lepidoptera	RU5-BE-951/001-2013
	N: 48°0'2.34",				BD2-N-201/024-2013
	O: 15°35'47.52"				Yannick M. Staedler
