# Supplementary material for: Novel computed tomography-based tools reliably quantify plant reproductive investment
Source: J Exp Bot. 2017 Dec 23;69(3):525–35. doi: 10.1093/jxb/erx405 (PMC5853293; doi:10.1093/jxb/erx405)
Supplement: Supplementary Table S2 [file erx405_suppl_supplementary_table_s2.xlsx]

## Sheet: Table_S2
Table S2. Computed tomography scanning parameters. For all scans, camera binning=1; top=flower from top portion of the inflorescence; mid=flowers from middle portion of the inflorescence; bot=flowers from the bottom part of the inflorescence; pol=pollinia; gyn=gynoecium.
species (flowers)	inflorescence number	position	organ scanned	source power[W]	acceleration voltage [kV]	exposure time [s]	pictures per sample	optical magnification	source distance[mm]	detector distance[mm]
Anacamptis morio	1	mid	gyn	1.41	47	12	728	4	25	11.5
Anacamptis morio	1	mid	gyn	1.41	47	12	728	4	25	11.5
Anacamptis morio	1	mid	pol	1.41	47	12	728	4	22	30
Anacamptis morio	2	bot	gyn	1.41	47	12	728	4	30	10.5
Anacamptis morio	2	bot	gyn	1.41	47	12	728	4	30	10.5
Anacamptis morio	2	mid	gyn	1.41	47	12	728	4	25	12
Anacamptis morio	2	mid	gyn	1.41	47	12	728	4	25	12
Anacamptis morio	2	mid	pol	1.41	47	12	728	4	24	15
Anacamptis morio	3	bot	gyn	1.551	47	12	728	4	30	10
Anacamptis morio	3	bot	gyn	1.551	47	12	728	4	30	10
Anacamptis morio	3	bot	pol	1.551	47	12	728	4	22.5	30
Anacamptis morio	3	mid	gyn	1.551	47	12	728	4	31	12
Anacamptis morio	3	mid	gyn	1.551	47	12	728	4	31	12
Anacamptis morio	3	mid	pol	1.551	47	12	728	4	22	30
Anacamptis morio	3	top	gyn	1.551	47	12	728	4	25	12.5
Anacamptis morio	3	top	gyn	1.551	47	12	728	4	25	12.5
Anacamptis morio	3	top	pol	1.551	47	12	728	4	22.5	30
Anacamptis morio	4	bot	gyn	1.504	47	12	728	4	30	10.5
Anacamptis morio	4	bot	gyn	1.504	47	12	728	4	30	10.5
Anacamptis morio	4	bot	pol	1.504	47	12	728	4	22	30
Anacamptis morio	4	mid	gyn	1.504	47	12	728	4	25	10.5
Anacamptis morio	4	mid	gyn	1.504	47	12	728	4	25	10.5
Anacamptis morio	4	mid	pol	1.504	47	12	728	4	21.5	30
Anacamptis morio	4	top	gyn	1.504	47	12	728	4	23.5	11
Anacamptis morio	4	top	gyn	1.504	47	12	728	4	23.5	11
Anacamptis morio	4	top	pol	1.504	47	12	728	4	22	14
Anacamptis morio	4	top	pol	1.41	60	55	728	10	26	12
Anacamptis morio	4	top	gyn	1.98	50	65	728	10	26	12
Anacamptis pyramidalis	4	bot	gyn	1.55	35	20	728	4	26	8
Anacamptis pyramidalis	1	bot	gyn	0.77	35	20	728	4	25	8
Anacamptis pyramidalis	1	bot	pol	0.77	45	12	728	4	25	8
Anacamptis pyramidalis	1	mid	gyn	1.17	35	20	728	4	25	7
Anacamptis pyramidalis	1	mid	pol	0.77	45	12	728	4	35	7
Anacamptis pyramidalis	1	top	gyn	1.17	35	20	728	4	35	7
Anacamptis pyramidalis	1	top	pol	0.77	45	12	728	4	35	7
Anacamptis pyramidalis	1	bot	pol	1.17	52	50	728	10	35	8
Anacamptis pyramidalis	1	bot	gyn	1.664	35	80	728	10	19	8
Anacamptis pyramidalis	1	bot	gyn	0.98	35	20	728	4	19	8
Anacamptis pyramidalis	2	bot	gyn	0.77	35	20	728	4	25	8
Anacamptis pyramidalis	2	bot	pol	0.77	45	12	728	4	25	8
Anacamptis pyramidalis	2	mid	gyn	1.17	35	20	728	4	35	7.5
Anacamptis pyramidalis	2	mid	pol	0.77	45	12	728	4	35	7.5
Anacamptis pyramidalis	2	top	gyn	1.17	35	20	728	4	30	7
Anacamptis pyramidalis	2	top	pol	0.77	45	12	728	4	35	7
Anacamptis pyramidalis	2	bot	gyn	1.17	35	20	728	4	30	8.5
Anacamptis pyramidalis	3	bot	gyn	0.77	35	20	728	4	20	8.5
Anacamptis pyramidalis	3	bot	pol	0.77	45	12	728	4	20	8.5
Anacamptis pyramidalis	3	mid	gyn	1.17	35	20	728	4	25	7
Anacamptis pyramidalis	3	mid	pol	0.77	45	12	728	4	20	7
Anacamptis pyramidalis	3	top	gyn	1.17	35	20	728	4	20	7
Anacamptis pyramidalis	3	top	pol	0.77	45	12	728	4	20	7
Anacamptis pyramidalis	3	mid	gyn	1.17	35	15	728	4	20	7.25
Anacamptis pyramidalis	4	mid	pol	0.77	45	7	728	4	22	7.25
Anacamptis pyramidalis	4	top	gyn	1.17	35	12	728	4	18	7
Anacamptis pyramidalis	4	top	pol	0.77	45	7	728	4	18	7
Arabidopsis thaliana (0d)	NA	NA	gyn	4	40	5	728	10	24	9
Dactylorhiza fuchsii	1	bot	gyn	2	35	15	728	4	18	7.5
Dactylorhiza fuchsii	1	bot	gyn	0.595	35	15	728	4	18.25	7.5
Dactylorhiza fuchsii	1	bot	pol	0.595	40	18	728	4	18.25	7.25
Dactylorhiza fuchsii	1	bot	gyn	0.8	35	15	728	4	26	8
Dactylorhiza fuchsii	4	bot	gyn	0.595	35	15	728	4	18.5	8
Dactylorhiza fuchsii	4	bot	pol	0.595	40	18	728	4	18.5	8
Dactylorhiza fuchsii	4	mid	gyn	0.8	35	15	728	4	22	7.25
Dactylorhiza fuchsii	4	mid	gyn	0.595	35	15	728	4	18	7.25
Dactylorhiza fuchsii	4	mid	pol	0.595	40	18	728	4	18	8
Dactylorhiza fuchsii	4	bot	pol	0.8	40	18	728	4	22	8
Dactylorhiza fuchsii	2	bot	gyn	0.8	35	15	728	4	22	7
Dactylorhiza fuchsii	2	bot	gyn	0.595	35	15	728	4	18.5	7
Dactylorhiza fuchsii	2	mid	gyn	0.595	35	15	728	4	18.5	7
Dactylorhiza fuchsii	2	mid	gyn	0.595	35	15	728	4	18.5	7
Dactylorhiza fuchsii	2	mid	pol	0.595	40	18	728	4	18.5	7
Dactylorhiza fuchsii	2	bot	pol	0.8	75	90	728	20	22	7.75
Dactylorhiza fuchsii	2	bot	gyn	1.95	35	15	728	4	18.25	8
Dactylorhiza fuchsii	3	bot	gyn	0.595	35	15	728	4	18.5	8
Dactylorhiza fuchsii	3	bot	pol	0.595	40	18	728	4	18.5	8
Dactylorhiza fuchsii	3	mid	gyn	0.8	35	15	728	4	22	7
Dactylorhiza fuchsii	3	mid	gyn	0.595	35	15	728	4	18	7
Dactylorhiza fuchsii	3	mid	pol	0.595	40	18	728	4	18	8
Dactylorhiza fuchsii	3	top	gyn	0.8	35	15	728	4	22	7
Dactylorhiza fuchsii	3	top	pol	0.595	40	18	728	4	18	8
Dactylorhiza incarnata	6	midtop	gyn	0.8	35	15	728	4	21	7.75
Dactylorhiza incarnata	1	midtop	gyn	0.595	35	15	728	4	18.5	7.75
Dactylorhiza incarnata	1	top	gyn	0.595	35	15	728	4	18.5	7.25
Dactylorhiza incarnata	1	top	pol	0.595	50	18	728	4	20	7.25
Dactylorhiza incarnata	1	top(bud)	gyn	1	35	15	728	4	35	7
Dactylorhiza incarnata	1	top(bud)	pol	0.595	50	18	728	4	18.5	7.25
Dactylorhiza incarnata	1	bot	gyn	1	35	15	728	4	35	8
Dactylorhiza incarnata	2	bot	gyn	0.595	35	15	728	4	18.75	8
Dactylorhiza incarnata	2	bot	gyn	0.595	35	15	728	4	18.75	8
Dactylorhiza incarnata	2	bot	pol	0.595	50	18	728	4	18.75	7.25
Dactylorhiza incarnata	2	mid	gyn	1	35	15	728	4	35	8.25
Dactylorhiza incarnata	2	mid	gyn	0.595	35	15	728	4	19	8.25
Dactylorhiza incarnata	2	mid	pol	0.595	50	18	728	4	19	7.25
Dactylorhiza incarnata	2	top	gyn	1	35	15	728	4	35	7
Dactylorhiza incarnata	2	top	pol	0.595	50	18	728	4	22	7.25
Dactylorhiza incarnata	2	bot	gyn	1	35	15	728	4	35	8
Dactylorhiza incarnata	3	bot	gyn	0.595	35	15	728	4	18.5	8
Dactylorhiza incarnata	3	bot	pol	0.595	50	18	728	4	18.5	7.25
Dactylorhiza incarnata	3	bot	gyn	1	35	15	728	4	35	8
Dactylorhiza incarnata	3	bot	gyn	0.595	35	15	728	4	18.5	8
Dactylorhiza incarnata	3	bot	pol	0.595	50	18	728	4	18.5	7.25
Dactylorhiza incarnata	3	bot	gyn	1	35	15	728	4	35	7.25
Dactylorhiza incarnata	4	bot	gyn	0.595	35	15	728	4	18.25	7.25
Dactylorhiza incarnata	4	bot	pol	0.595	50	18	728	4	18.25	7.25
Dactylorhiza incarnata	4	mid	gyn	1	35	15	728	4	35	7.5
Dactylorhiza incarnata	4	mid	gyn	0.595	35	15	728	4	18.25	7.5
Dactylorhiza incarnata	4	mid	pol	0.595	50	18	728	4	18.25	7.25
Dactylorhiza incarnata	4	top	gyn	1	35	15	728	4	35	7
Dactylorhiza incarnata	4	top	pol	0.595	50	18	728	4	18	7.25
Dactylorhiza incarnata	4	top	pol	1	80	87	728	20	35	7.5
Dactylorhiza majalis	3	bot	gyn	0.8	35	20	728	4	22	7.75
Dactylorhiza majalis	1	bot	gyn	0.595	35	20	728	4	25	7.75
Dactylorhiza majalis	1	bot	pol	0.595	48	15	728	4	25	7.25
Dactylorhiza majalis	1	mid	gyn	0.85	35	15	728	4	35	8
Dactylorhiza majalis	1	mid	gyn	0.595	35	15	728	4	18.5	8
Dactylorhiza majalis	1	mid	pol	0.595	48	15	728	4	18.5	8
Dactylorhiza majalis	1	top	gyn	0.85	35	15	728	4	25	7.25
Dactylorhiza majalis	1	top	gyn	0.595	35	15	728	4	18	7.25
Dactylorhiza majalis	1	top	pol	0.595	48	15	728	4	18	6.5
Dactylorhiza majalis	1	bot	gyn	0.85	35	20	728	4	20	7.5
Dactylorhiza majalis	2	bot	gyn	0.595	35	20	728	4	25	7.5
Dactylorhiza majalis	2	bot	pol	0.595	48	15	728	4	25	7
Dactylorhiza majalis	2	top	gyn	0.85	35	15	728	4	30	7.25
Dactylorhiza majalis	2	top	gyn	0.595	35	15	728	4	18	7.25
Dactylorhiza majalis	2	top	pol	0.595	48	15	728	4	18	7.5
Dactylorhiza majalis	2	top	gyn	0.85	35	15	728	4	25	7
Dactylorhiza majalis	2	top	gyn	0.595	35	15	728	4	18	7
Dactylorhiza majalis	2	top	pol	0.595	48	15	728	4	18	6.5
Dactylorhiza majalis	2	bot	gyn	0.85	35	15	728	4	28	8
Dactylorhiza majalis	3	bot	gyn	0.595	35	15	728	4	19	8
Dactylorhiza majalis	3	bot	pol	0.595	48	15	728	4	19	6.75
Dactylorhiza majalis	3	mid	gyn	0.85	35	15	728	4	25	7.5
Dactylorhiza majalis	3	mid	gyn	0.595	35	15	728	4	18	7.5
Dactylorhiza majalis	3	mid	pol	0.595	48	15	728	4	18	6.75
Dactylorhiza majalis	3	mid	gyn	0.85	35	15	728	4	25	7.5
Dactylorhiza majalis	5	mid	gyn	0.595	35	15	728	4	18.25	7.5
Dactylorhiza majalis	5	top	gyn	0.595	35	15	728	4	18.25	8
Dactylorhiza majalis	5	top	gyn	0.595	35	15	728	4	18.25	8
Dactylorhiza majalis	5	top	gyn	0.595	35	22	728	4	18.25	7
Dactylorhiza majalis	4	top	gyn	0.595	35	22	728	4	25	7
Dactylorhiza majalis	4	top	pol	0.595	48	15	728	4	25	6.75
Dactylorhiza majalis	4	top	gyn	0.85	35	15	728	4	25	6.25
Dactylorhiza majalis	3	top	gyn	0.595	35	15	728	4	18	6.25
Dactylorhiza majalis	3	top	pol	0.595	48	15	728	4	18	6.25
Dactylorhiza majalis	3	top	pol	0.85	80	80	728	20	18	6.75
Dactylorhiza viridis	4	bot	gyn	1.17	35	12	728	4	18	8
Dactylorhiza viridis	1	bot	pol	0.63	40	12	728	4	18.5	8
Dactylorhiza viridis	1	mid	gyn	0.8	35	12	728	4	21	8
Dactylorhiza viridis	1	mid	pol	0.63	40	12	728	4	18.5	8
Dactylorhiza viridis	1	bot	gyn	0.8	35	12	728	4	21	7
Dactylorhiza viridis	2	bot	pol	0.63	40	12	728	4	18	8
Dactylorhiza viridis	2	top	gyn	0.8	35	12	728	4	21	8
Dactylorhiza viridis	2	top	pol	0.63	40	12	728	4	19	8
Dactylorhiza viridis	2	bot	gyn	0.8	35	12	728	4	21	7
Dactylorhiza viridis	3	bot	pol	0.63	40	12	728	4	18	8
Dactylorhiza viridis	3	top	gyn	0.8	35	12	728	4	21	7
Dactylorhiza viridis	3	top	pol	0.63	40	12	728	4	18	8
Dactylorhiza viridis	3	bot	pol	0.8	85	90	728	20	21	7
Dactylorhiza viridis	3	bot	gyn	2.55	35	12	728	4	18	8
Dactylorhiza viridis	5	bot	pol	0.65	40	12	728	4	21	8
Dactylorhiza viridis	5	mid	gyn	0.8	35	12	728	4	21	8
Dactylorhiza viridis	5	mid	pol	0.65	40	12	728	4	21	8
Dactylorhiza viridis	5	top	gyn	0.8	35	12	728	4	21	8
Dactylorhiza viridis	5	top	pol	0.65	40	12	728	4	21	8
Dactylorhiza viridis	5	bot	gyn	0.8	35	15	728	4	21	8
Dactylorhiza viridis	6	bot	pol	0.595	40	12	728	4	18.5	8
Dactylorhiza viridis	6	mid	gyn	0.8	35	15	728	4	25	7
Dactylorhiza viridis	6	top	gyn	0.595	35	15	728	4	18	7
Dactylorhiza viridis	6	top	pol	0.595	40	12	728	4	18	8
Orchis militaris	3	bot	gyn	1.84	50	10	728	4	18	11.5
Orchis militaris	3	bot	gyn	1.8	50	10	728	4	22.5	11.5
Orchis militaris	3	bot	pol	1.8	50	10	728	4	22.5	11.5
Orchis militaris	3	top	gyn	1.8	50	10	728	4	22.5	11.5
Orchis militaris	4	top	gyn	1.8	50	10	728	4	22.5	11.5
Orchis militaris	4	top	pol	1.8	50	10	728	4	22.5	11.5
Orchis militaris	4	bot	gyn	1.8	50	10	728	4	22.5	8.5
Orchis militaris	4	bot	gyn	1.8	50	10	728	4	30	8.5
Orchis militaris	4	bot	pol	1.8	50	10	728	4	30	10.5
Orchis militaris	4	mid	gyn	1.8	50	10	728	4	22.5	11.5
Orchis militaris	2	mid	gyn	1.8	50	10	728	4	22.5	11.5
Orchis militaris	2	mid	pol	1.8	50	10	728	4	22.5	11.5
Orchis militaris	2	top	gyn	1.8	50	10	728	4	22.5	10.5
Orchis militaris	3	top	pol	1.8	50	10	728	4	26	10.5
Orchis militaris	3	top	gyn	1.8	50	10	728	4	26	11.5
Orchis militaris	2	top	gyn	1.8	50	10	728	4	23	11.5
Orchis militaris	2	top	pol	1.8	50	10	728	4	23	11.5
Orchis militaris	2	bot	gyn	1.8	50	10	728	4	23	9
Orchis militaris	2	bot	gyn	1.7	50	10	728	4	20	9
Orchis militaris	2	bot	gyn	1.7	50	10	728	4	20	9
Orchis militaris	2	bot	pol	1.7	50	10	728	4	20	9
Orchis militaris	2	mid	fruit	1.7	40	5	728	4	20	8
Orchis militaris	2	bot	pol	8	85	90	728	20	20	7.1
Platanthera bifolia	1	bot	gyn	4	28	7	728	4	20.5	8.5
Platanthera bifolia	1	bot	gyn	4	28	7	728	4	20.5	8.5
Platanthera bifolia	1	bot	gyn	4	28	7	728	4	20.5	8.5
Platanthera bifolia	1	bot	poll	7	60	35	728	10	32	9
Platanthera bifolia	1	bot	poll	8	90	40	728	20	21	9
Platanthera bifolia	1	mid	gyn	4	28	10	728	4	22	10
Platanthera bifolia	1	mid	gyn	4	28	10	728	4	22	10
Platanthera bifolia	1	mid	gyn	4	28	10	728	4	22	10
Platanthera bifolia	1	mid	poll	5	45	9	728	10	21.5	10
Platanthera bifolia	1	mid	poll	8	80	40	728	20	21.5	11
Platanthera bifolia	1	top	gyn	4	27	12	728	4	23.5	13
Platanthera bifolia	1	top	gyn	4	27	12	728	4	23.5	13
Platanthera bifolia	1	top	gyn	4	27	12	728	4	23.5	13
Platanthera bifolia	1	top	poll	5	45	9	728	10	23.5	13
Platanthera bifolia	1	top	poll	8	80	40	728	20	20.5	12
Platanthera bifolia	2	bot	gyn	4	28	7	728	4	20.5	8.5
Platanthera bifolia	2	bot	gyn	4	28	7	728	4	20.5	8.5
Platanthera bifolia	2	bot	gyn	4	28	7	728	4	20.5	8.5
Platanthera bifolia	2	bot	poll	7	60	35	728	10	32	9
Platanthera bifolia	2	bot	poll	8	90	40	728	20	21	9
Platanthera bifolia	2	mid	gyn	4	28	7	728	4	22	10
Platanthera bifolia	2	mid	gyn	4	28	7	728	4	22	10
Platanthera bifolia	2	mid	gyn	4	28	10	728	4	22	10
Platanthera bifolia	2	mid	poll	5	45	9	728	10	21.5	10
Platanthera bifolia	2	mid	poll	8	80	40	728	20	21.5	11
Platanthera bifolia	2	top	gyn	4	27	12	728	4	23.5	13
Platanthera bifolia	2	top	gyn	4	27	12	728	4	23.5	13
Platanthera bifolia	2	top	gyn	4	27	12	728	4	23.5	13
Platanthera bifolia	2	top	poll	5	45	9	728	10	23.5	13
Platanthera bifolia	2	top	poll	8	80	40	728	20	20.5	12
species (fruits)
Orchis militaris	NA	bot	gyn	4	40	12	728	4	40	17
Anacamptis morio	NA	bot	gyn	4.5	45	10	728	4	45	17
Anacamptis pyramidalis	NA	bot	gyn	5	50	8	728	4	42.5	19
Dactylorhiza maculata	NA	bot	gyn	4	40	12	728	4	38	21
Arabidopsis thaliana 4d	NA	NA	gyn	4	40	5	728	10	24	9
Arabidopsis thaliana 6d	NA	NA	gyn	4	40	5	728	10	24	10
Arabidopsis thaliana 9d	NA	NA	gyn	4	40	7	728	4	24	12
