# Supplementary material for: Novel computed tomography-based tools reliably quantify plant reproductive investment
Source: J Exp Bot. 2017 Dec 23;69(3):525–35. doi: 10.1093/jxb/erx405 (PMC5853293; doi:10.1093/jxb/erx405)
Supplement: Supplementary Table S3 [file erx405_suppl_supplementary_table_s3.xlsx]

## Sheet: Sheet1
Table S3. Counts of pollen grains, massulae, and ovules. For pollen number, N/A was reported when the pollinium lost massulae during preparation (total pollen grain number was not available). Massulae numbers were counted for Anacamptis pyramidalis, Dactylorhiza fuchsia, and D. viridis (other species denoted with N/A).
species	inflorescence nber	flower position	ovule nber	pollen nber	massulae nber	deceptive/rewarding
Anacamptis morio	1	MID	6240	110500	NA	deceptive
Anacamptis morio	2	BOT	10850	NA	NA	deceptive
Anacamptis morio	2	MID	7900	NA	NA	deceptive
Anacamptis morio	3	BOT	12490	113200	NA	deceptive
Anacamptis morio	3	MID	7940	109500	NA	deceptive
Anacamptis morio	3	TOP	6520	92000	NA	deceptive
Anacamptis morio	4	BOT	6140	NA	NA	deceptive
Anacamptis morio	4	MID	4440	100800	NA	deceptive
Anacamptis morio	4	TOP	3600	102900	NA	deceptive
Anacamptis pyramidalis	1	BOT	4740	84400	149	deceptive
Anacamptis pyramidalis	1	1MID	4050	NA	NA	deceptive
Anacamptis pyramidalis	1	1TOP	3260	81600	126	deceptive
Anacamptis pyramidalis	2	2BOT	4230	76800	107	deceptive
Anacamptis pyramidalis	2	2MID	3560	NA	NA	deceptive
Anacamptis pyramidalis	2	2TOP	2590	66400	105	deceptive
Anacamptis pyramidalis	3	3BOT	4080	NA	NA	deceptive
Anacamptis pyramidalis	3	3MID	3320	65800	115	deceptive
Anacamptis pyramidalis	3	3TOP	2330	73100	121	deceptive
Anacamptis pyramidalis	4	4MID	2830	69100	114	deceptive
Anacamptis pyramidalis	4	4TOP	2790	74900	121	deceptive
Dactyorhiza fuchsii	2	BOT	3420	59500	175	rewarding
Dactyorhiza fuchsii	2	MID	2280	43000	157	rewarding
Dactyorhiza fuchsii	3	BOT	3030	40800	166	rewarding
Dactyorhiza fuchsii	3	MID	2000	63600	188	rewarding
Dactyorhiza fuchsii	3	TOP	1270	59400	202	rewarding
Dactyorhiza fuchsii	1	BOT	4170	NA	NA	rewarding
Dactyorhiza fuchsii	4	BOT	3030	NA	NA	rewarding
Dactyorhiza fuchsii	4	MID	2070	45200	171	rewarding
Dactyorhiza incarnata	2	BOT	13610	90600	NA	deceptive
Dactyorhiza incarnata	2	MID	7150	NA	NA	deceptive
Dactyorhiza incarnata	2	TOP	4010	NA	NA	deceptive
Dactyorhiza incarnata	1	MID	7030	NA	NA	deceptive
Dactyorhiza incarnata	1	TOP	5950	72600	NA	deceptive
Dactyorhiza incarnata	1	TOP	4090	72300	NA	deceptive
Dactyorhiza incarnata	3	BOT	7160	78500	NA	deceptive
Dactyorhiza incarnata	3	BOT	7150	82600	NA	deceptive
Dactyorhiza incarnata	4	BOT	8200	87800	NA	deceptive
Dactyorhiza incarnata	4	MID	6450	80200	NA	deceptive
Dactyorhiza incarnata	4	TOP	3060	68300	NA	deceptive
Dactyorhiza majalis	1	BOT	5400	76100	NA	deceptive
Dactyorhiza majalis	1	MID	4200	67000	NA	deceptive
Dactyorhiza majalis	1	TOP	2940	72800	NA	deceptive
Dactyorhiza majalis	2	BOT	5530	83200	NA	deceptive
Dactyorhiza majalis	2	TOP	4090	69400	NA	deceptive
Dactyorhiza majalis	2	TOP	1930	69300	NA	deceptive
Dactyorhiza majalis	3	BOT	5410	84300	NA	deceptive
Dactyorhiza majalis	3	MID	5140	73800	NA	deceptive
Dactyorhiza majalis	3	TOP	2840	61000	NA	deceptive
Dactyorhiza majalis	4	TOP	3870	63600	NA	deceptive
Dactyorhiza majalis	5	MID	7880	NA	NA	deceptive
Dactyorhiza majalis	5	TOP	5110	NA	NA	deceptive
Dactyorhiza viridis	5	BOT	1260	NA	NA	rewarding
Dactyorhiza viridis	5	MID	1170	36500	167	rewarding
Dactyorhiza viridis	5	TOP	860	28600	138	rewarding
Dactyorhiza viridis	1	BOT	1800	24200	104	rewarding
Dactyorhiza viridis	1	MID	1440	27400	124	rewarding
Dactyorhiza viridis	2	BOT	1810	NA	NA	rewarding
Dactyorhiza viridis	2	TOP	1380	NA	NA	rewarding
Dactyorhiza viridis	3	BOT	2460	46400	190	rewarding
Dactyorhiza viridis	3	TOP	1010	40100	156	rewarding
Dactyorhiza viridis	6	BOT	1530	42900	190	rewarding
Dactyorhiza viridis	6	MID	1470	NA	NA	rewarding
Dactyorhiza viridis	6	TOP	770	38600	158	rewarding
Orchis militaris	2	BOT	15750	NA	NA	deceptive
Orchis militaris	2	MID	15540	256900	NA	deceptive
Orchis militaris	2	TOP	12500	250400	NA	deceptive
Orchis militaris	3	BOT	11160	109500	NA	deceptive
Orchis militaris	3	TOP	6340	138000	NA	deceptive
Orchis militaris	4	BOT	15640	126700	NA	deceptive
Orchis militaris	4	TOP	11380	177000	NA	deceptive
Platanthera bifolia	1	TOP	3300	185905	NA	rewarding
Platanthera bifolia	1	MID	3907	251020	NA	rewarding
Platanthera bifolia	1	BOT	5897	269443	NA	rewarding
Platanthera bifolia	2	TOP	2015	145428	NA	rewarding
Platanthera bifolia	2	MID	3593	152203	NA	rewarding
Platanthera bifolia	2	BOT	3962	291871	NA	rewarding
