# Supplementary material for: Novel computed tomography-based tools reliably quantify plant reproductive investment
Source: J Exp Bot. 2017 Dec 23;69(3):525–35. doi: 10.1093/jxb/erx405 (PMC5853293; doi:10.1093/jxb/erx405)
Supplement: Supplementary Table S4 [file erx405_suppl_supplementary_table_s4.xlsx]

## Sheet: Sheet2
Table S4. Phylogenetic signal estimates of the maximum likelihood values of Pagel's lambda for continuous traits and the symmetric model for a discrete trait
Continuous Traits	Maximum likelihood values of Pagel's lambda
Mean Pollen Grain number	1
Mean ovule number	0.29
Pollen : Ovule ratio	1.08204e-211
Variance Pollen : Ovule ratio	0.0845972
Discrete Trait	Symmetric model values of Pagel's lambda
Pollination strategy (Deceptive / Rewarding)	3.55996e-115
