# Supplementary material for: Novel computed tomography-based tools reliably quantify plant reproductive investment
Source: J Exp Bot. 2017 Dec 23;69(3):525–35. doi: 10.1093/jxb/erx405 (PMC5853293; doi:10.1093/jxb/erx405)
Supplement: Supplementary Table S5 [file erx405_suppl_supplementary_table_s5.xlsx]

## Sheet: Sheet1
Table S5. Phylogenetic generalized least- squares analysis for four models with coefficients for predictors.
Model components	Predictor of pollination strategy	Pagel's lambda	Adjusted R^2 (%)	Coefficient for predictor	p value
Mean pollen grain number ~ pollination strategy	Mean pollen grain number	1	1.86	0.66	0.3395
Mean ovule number ~ pollination strategy	Mean ovule number	0	4.82	1.49	0.04823
Pollen : ovule ratio ~ pollination strategy	Pollen : ovule ratio	1	67.79	-1.17	0.01413
Variance pollen : ovule ratio ~ pollination strategy	Variance pollen : ovule ratio	0	90.35	-2.42	0.0006407
